# Supplementary material for: Phylogeography of Prunus armeniaca L. revealed by chloroplast DNA and nuclear ribosomal sequences
Source: Sci Rep. 2021 Jul 1;11:13623. doi: 10.1038/s41598-021-93050-w (PMC8249649; doi:10.1038/s41598-021-93050-w)
Supplement: Supplementary file 6 — Supplementary Information 6. [file 41598_2021_93050_MOESM6_ESM.xlsx]

## Sheet: Sheet1
Table S4 Variable sites of cpDNA sequences from 33 haplotypes of P. armeniaca and relative species were identified.
	trnL-trnF																						ycf1
	7	28	116	143	175	195	206	287	409	410	411	412	413	480	502	515	569	628	662	663	718		6	115	142	174	194	286	408	409	410	411	412	479	501	568	620	621	628	662	663	677	718	775	779	791	821	865	987
H1	-	C	C	G	C	G	G	A	-	-	-	-	-	C	G	A	A	T	-	-	-		-	C	G	C	G	A	-	-	-	-	-	C	G	A	-	A	T	-	-	A	-	A	T	G	G	C	T
H2	-	C	C	G	C	G	G	A	-	-	-	-	-	C	G	A	A	T	-	-	T		-	C	G	C	G	A	-	-	-	-	-	C	G	A	-	A	T	-	-	A	-	A	T	G	G	C	T
H3	-	C	C	G	C	G	G	A	-	-	-	-	-	C	G	A	A	T	-	-	-		-	C	G	C	G	A	A	A	A	C	G	T	G	A	-	A	T	T	-	A	-	A	T	G	G	C	T
H4	-	C	C	G	C	G	G	A	-	-	-	-	-	C	G	A	A	T	-	-	-		-	C	G	T	G	A	A	A	A	C	G	T	G	A	-	A	T	-	-	A	-	A	T	G	G	C	T
H5	-	C	C	G	C	G	G	A	-	-	-	-	-	C	G	A	A	T	-	-	-		-	C	A	C	G	A	A	A	A	C	G	T	T	A	-	A	T	T	T	A	-	A	T	G	G	C	T
H6	A	C	C	G	C	G	G	A	-	-	-	-	-	C	G	A	A	T	-	-	-		-	C	G	C	G	A	-	-	-	-	-	C	G	A	-	A	T	-	-	A	-	A	T	G	G	C	T
H7	-	C	C	G	C	G	G	A	-	-	-	-	-	C	G	A	A	T	-	-	-		-	C	G	C	G	A	-	-	-	-	-	C	G	A	-	A	T	-	-	A	T	A	T	G	G	C	T
H8	-	C	C	G	C	G	G	A	-	-	-	-	-	C	G	A	A	T	-	-	-		A	C	G	C	G	A	-	-	-	-	-	C	G	A	-	A	T	-	-	A	-	A	T	G	G	C	T
H9	-	T	C	G	C	G	G	A	-	-	-	-	-	C	G	A	A	T	-	-	-		-	C	G	C	G	A	-	-	-	-	-	C	G	A	-	A	T	-	-	A	-	A	T	G	G	C	T
H10	-	C	C	G	C	G	G	A	-	-	-	-	-	C	G	A	A	T	-	-	-		-	C	G	C	G	G	A	A	A	C	G	T	G	A	-	A	T	-	-	A	-	A	T	G	G	C	T
H11	-	C	C	G	C	G	G	A	-	-	-	-	-	C	G	A	A	T	-	-	-		-	C	G	C	G	A	A	A	A	C	G	T	G	A	-	A	T	-	-	A	-	A	T	G	G	C	T
H12	-	C	C	G	C	G	G	A	-	-	-	-	-	C	G	A	A	T	-	-	-		-	C	G	C	G	A	-	-	-	-	-	C	G	A	T	G	T	T	-	A	-	A	T	G	G	C	T
H13	-	C	C	G	C	G	G	A	-	-	-	-	-	C	G	A	A	T	-	-	-		-	C	A	C	G	A	A	A	A	C	G	T	T	G	-	A	T	T	T	A	-	A	T	G	G	C	T
H14	-	C	C	G	C	G	G	A	-	-	-	-	-	C	G	A	A	T	-	-	-		-	C	G	C	G	G	A	A	A	C	G	T	G	A	-	A	T	-	-	A	-	A	T	G	G	C	A
H15	C	C	C	G	C	G	G	A	-	-	-	-	-	C	G	A	A	T	-	-	-		-	C	G	C	G	A	-	-	-	-	-	C	G	A	-	A	T	-	-	A	-	A	T	G	G	C	T
H16	-	C	C	G	C	G	G	A	-	-	-	-	-	C	G	A	A	T	-	-	-		-	C	G	C	G	A	-	-	-	-	-	C	G	A	-	A	T	-	-	-	-	A	T	G	G	C	T
H17	-	C	C	G	C	G	G	A	-	-	-	-	-	C	G	A	A	T	-	-	-		-	G	G	C	A	A	A	A	A	C	G	T	G	A	-	A	C	-	-	A	-	A	T	G	G	C	T
H18	-	C	C	G	C	G	G	A	-	-	-	-	-	C	G	A	A	T	-	-	-		-	C	G	C	G	A	-	-	-	-	-	C	G	A	-	A	T	-	-	A	-	A	T	G	G	C	T
H19	-	C	C	G	T	G	G	A	A	A	A	C	G	T	G	A	A	T	-	-	-		-	C	G	C	G	A	-	-	-	-	-	C	G	A	-	A	T	-	-	A	-	T	A	G	G	C	T
H20	-	C	C	G	C	G	G	A	A	A	A	C	G	T	T	A	A	T	T	-	-		-	C	G	C	G	A	-	-	-	-	-	C	G	A	-	A	T	-	-	A	-	T	A	G	G	C	T
H21	-	C	C	A	C	G	G	A	A	A	A	C	G	T	T	A	A	T	T	T	-		-	C	G	C	G	A	-	-	-	-	-	C	G	A	-	A	T	-	-	A	-	T	A	G	G	C	T
H22	-	C	C	A	C	G	G	A	A	A	A	C	G	T	G	A	G	T	T	T	-		-	C	G	C	G	A	-	-	-	-	-	C	G	A	-	A	T	-	-	A	-	T	A	G	G	C	T
H23	-	C	C	G	C	G	G	A	A	A	A	C	G	T	G	A	A	T	T	-	-		-	C	G	T	G	A	A	A	A	C	G	T	G	A	-	A	T	-	-	A	-	A	A	A	G	A	T
H24	-	C	C	G	T	G	G	A	A	A	A	C	G	T	G	A	A	T	-	-	-		-	C	G	C	G	A	-	-	-	-	-	C	G	A	-	A	T	-	-	A	-	A	A	A	G	C	T
H25	-	C	C	G	C	G	G	A	A	A	A	C	G	T	G	A	A	T	T	-	-		-	C	G	C	G	A	-	-	-	-	-	C	G	A	-	A	T	-	-	A	-	A	A	A	G	A	T
H26	-	C	C	G	T	G	G	A	A	A	A	C	G	T	G	A	A	T	-	-	-		-	G	G	C	A	A	A	A	A	C	G	T	G	A	-	A	C	-	-	A	-	A	A	A	G	C	T
H27	-	C	C	G	C	G	G	A	A	A	A	C	G	T	G	A	A	T	T	-	-		-	C	G	C	G	A	-	-	-	-	-	C	G	A	-	A	T	-	-	A	-	A	A	G	G	C	T
H28	-	C	C	G	C	G	G	G	A	A	A	C	G	T	G	A	A	T	-	-	-		-	C	G	C	G	G	A	A	A	C	G	T	G	A	-	A	T	-	-	A	-	A	A	G	G	C	T
H29	-	C	C	G	C	G	G	G	A	A	A	C	G	T	G	A	A	T	-	-	-		-	C	G	C	G	A	-	-	-	-	-	C	G	A	-	A	T	-	-	A	-	A	A	G	G	C	T
H30	-	C	G	G	C	A	G	A	A	A	A	C	G	T	G	A	A	C	-	-	-		-	C	G	C	G	A	-	-	-	-	-	C	G	A	-	A	T	-	-	-	-	A	A	G	A	C	T
H31	-	C	G	G	C	A	G	A	A	A	A	C	G	T	G	A	A	C	-	-	-		-	C	G	C	G	A	-	-	-	-	-	C	G	A	-	A	T	-	-	A	-	A	A	G	A	C	T
H32	-	C	C	G	C	G	G	A	A	A	A	C	G	T	T	G	A	T	-	-	-		-	C	G	C	G	A	-	-	-	-	-	C	G	A	-	A	T	-	-	A	-	A	T	G	G	C	T
H33	-	C	C	G	C	G	T	A	A	A	A	C	G	T	TG		A	T	-	-	T		-	C	G	C	G	A	-	-	-	-	-	C	G	A	-	A	T	-	-	A	-	A	A	G	G	C	T
[truncated: 29 more columns]
