# Supplementary material for: Phylogeography of Prunus armeniaca L. revealed by chloroplast DNA and nuclear ribosomal sequences
Source: Sci Rep. 2021 Jul 1;11:13623. doi: 10.1038/s41598-021-93050-w (PMC8249649; doi:10.1038/s41598-021-93050-w)
Supplement: Supplementary file 7 — Supplementary Information 7. [file 41598_2021_93050_MOESM7_ESM.xlsx]

## Sheet: Sheet1
Table S5 Variable sites of ITS sequences from 57 genotypes of P. armeniaca were identified.
	28	29	30	35	36	37	44	45	46	48	49	50	51	55	62	68	69	72	73	74	75	77	86	87	88	89	90	91	92	93	94	95	96	97	98	99	100	101	102	103	105	106	107	110	118	121	138	155	175
T1	G	C	G	A	-	C	C	C	G	C	T	C	G	T	C	-	T	A	T	C	C	G	-	-	-	-	-	-	-	-	-	-	-	-	-	-	-	-	-	-	A	T	A	C	C	A	C	C	-
T2	G	C	G	A	-	C	C	C	G	C	T	C	G	T	C	-	T	A	T	C	T	G	-	-	-	-	-	-	-	-	-	-	-	-	-	-	-	-	-	-	A	T	A	C	C	A	C	C	-
T3	G	C	G	A	-	C	C	C	G	C	T	C	G	T	C	-	T	A	T	C	C	G	-	-	-	-	-	-	-	-	-	-	-	-	-	-	-	-	-	-	A	T	A	C	C	A	C	C	-
T4	G	C	G	A	-	C	C	C	G	C	T	C	G	T	C	-	T	A	T	C	C	G	-	-	-	-	-	-	-	-	-	-	-	-	-	-	-	-	-	-	A	T	A	C	C	A	C	C	-
T5	G	C	G	A	-	C	C	C	G	C	T	C	G	T	C	-	T	A	T	C	T	G	-	-	-	-	-	-	-	-	-	-	-	-	-	-	-	-	-	-	A	T	A	C	C	A	C	C	-
T6	G	C	G	A	-	C	C	C	G	C	T	C	G	T	C	-	T	A	T	C	T	G	-	-	-	-	-	-	-	-	-	-	-	-	-	-	-	-	-	-	A	T	A	C	C	A	C	C	-
T7	G	C	G	A	-	C	C	C	G	C	T	C	G	T	C	-	T	A	T	C	T	G	-	-	-	-	-	-	-	-	-	-	-	-	-	-	-	-	-	-	A	T	A	C	C	A	C	C	-
T8	G	C	G	A	-	C	C	C	G	C	T	C	G	T	C	-	T	A	T	C	T	G	-	-	-	-	-	-	-	-	-	-	-	-	-	-	-	-	-	-	A	T	A	C	C	A	C	C	-
T9	G	C	G	A	-	C	C	C	G	C	T	C	G	T	C	-	T	A	T	C	T	G	-	-	-	-	-	-	-	-	-	-	-	-	-	-	-	-	-	-	A	T	A	C	C	A	C	C	-
T10	G	C	G	A	-	C	C	C	G	C	T	C	G	T	C	-	T	A	T	C	C	G	-	-	-	-	-	-	-	-	-	-	-	-	-	-	-	-	-	-	A	T	A	C	C	A	C	C	-
T11	G	C	G	A	-	C	C	C	G	C	T	C	G	T	C	-	T	A	T	C	T	G	-	-	-	-	-	-	-	-	-	-	-	-	-	-	-	-	-	-	A	T	A	C	C	A	C	C	-
T12	G	C	G	A	-	C	C	C	G	C	T	C	G	T	C	-	T	A	T	C	C	G	-	-	-	-	-	-	-	-	-	-	-	-	-	-	-	-	-	-	A	T	A	C	C	A	C	C	-
T13	G	C	G	A	-	C	C	C	G	C	T	C	G	T	C	-	T	A	T	C	C	G	-	-	-	-	-	-	-	-	-	-	-	-	-	-	-	-	-	-	A	T	A	C	C	A	C	C	-
T14	G	C	G	A	-	C	C	C	G	C	T	C	G	T	C	-	T	A	T	C	T	G	-	-	-	-	-	-	-	-	-	-	-	-	-	-	-	-	-	-	A	T	A	C	C	A	C	C	-
T15	G	C	G	A	-	C	C	C	G	C	T	C	G	T	C	-	T	A	T	C	T	G	-	-	-	-	-	-	-	-	-	-	-	-	-	-	-	-	-	-	A	T	A	C	C	A	C	C	-
T16	G	C	G	A	-	C	C	C	G	C	T	C	G	T	C	-	T	A	T	C	T	G	-	-	-	-	-	-	-	-	-	-	-	-	-	-	-	-	-	-	A	T	A	C	C	A	C	C	-
T17	G	C	G	A	-	C	C	C	G	C	T	C	G	T	C	-	T	A	T	C	C	G	-	-	-	-	-	-	-	-	-	-	-	-	-	-	-	-	-	-	A	T	A	C	C	A	C	C	-
T18	G	C	G	A	-	C	C	C	G	C	T	C	G	T	C	-	T	A	T	C	T	G	-	-	-	-	-	-	-	-	-	-	-	-	-	-	-	-	-	-	A	T	A	C	C	A	C	C	-
T19	G	C	G	A	-	C	C	C	G	C	T	C	G	T	C	-	T	A	T	C	T	G	-	-	-	-	-	-	-	-	-	-	-	-	-	-	-	-	-	-	A	T	A	C	C	A	C	C	-
T20	G	C	G	A	-	C	C	C	G	C	T	C	G	T	C	-	T	A	T	C	T	G	-	-	-	-	-	-	-	-	-	-	-	-	-	-	-	-	-	-	A	T	A	C	C	A	C	C	-
T21	G	C	G	A	-	C	C	C	G	C	T	C	G	T	C	-	T	A	T	C	T	G	-	-	-	-	-	-	-	-	-	-	-	-	-	-	-	-	-	-	A	T	A	C	C	A	C	C	-
T22	G	C	G	A	-	C	C	C	G	C	T	C	G	T	C	-	T	A	T	C	T	G	-	-	-	-	-	-	-	-	-	-	-	-	-	-	-	-	-	-	A	T	A	C	C	A	C	C	-
T23	G	C	G	A	-	C	C	C	G	C	T	C	G	T	C	-	T	A	T	C	T	G	-	-	-	-	-	-	-	-	-	-	-	-	-	-	-	-	-	-	A	T	A	C	C	A	C	C	-
T24	G	C	G	A	-	C	C	C	G	C	T	C	G	T	C	-	T	A	T	C	T	G	-	-	-	-	-	-	-	-	-	-	-	-	-	-	-	-	-	-	A	T	A	C	C	A	C	C	-
T25	G	C	G	A	-	C	C	C	G	C	T	C	G	T	C	-	T	A	T	C	C	G	-	-	-	-	-	-	-	-	-	-	-	-	-	-	-	-	-	-	A	T	A	C	C	A	C	C	-
T26	G	C	G	A	-	C	C	C	G	C	T	C	G	T	C	-	T	A	T	C	C	G	-	-	-	-	-	-	-	-	-	-	-	-	-	-	-	-	-	-	A	T	A	C	C	A	C	C	-
T27	G	C	G	A	-	C	C	C	G	C	T	C	G	T	C	-	T	A	T	C	C	G	-	-	-	-	-	-	-	-	-	-	-	-	-	-	-	-	-	-	A	T	A	C	C	A	C	C	-
T28	G	C	G	A	-	C	C	C	G	C	T	C	G	T	C	-	T	A	T	C	T	G	-	-	-	-	-	-	-	-	-	-	-	-	-	-	-	-	-	-	A	T	A	C	C	A	C	C	-
T29	G	C	G	A	-	C	C	C	G	C	T	C	G	T	C	-	T	A	T	C	T	G	-	-	-	-	-	-	-	-	-	-	-	-	-	-	-	-	-	-	A	T	A	C	C	A	C	C	-
T30	G	C	G	A	-	C	C	C	G	C	T	C	G	T	C	-	T	A	T	C	C	G	-	-	-	-	-	-	-	-	-	-	-	-	-	-	-	-	-	-	A	T	A	C	C	A	C	C	-
T31	G	C	G	A	-	C	C	C	G	C	T	C	G	T	C	-	T	A	T	C	T	G	-	-	-	-	-	-	-	-	-	-	-	-	-	-	-	-	-	-	A	T	A	C	C	A	C	C	-
T32	G	C	G	A	-	C	C	C	G	C	T	C	G	T	C	-	T	A	T	C	C	G	-	-	-	-	-	-	-	-	-	-	-	-	-	-	-	-	-	-	A	T	A	C	C	A	C	C	-
T33	G	C	G	A	-	C	C	C	G	C	T	C	G	T	C	-	T	A	T	C	C	G	-	-	-	-	-	-	-	-	-	-	-	-	-	-	-	-	-	-	A	T	A	T	C	A	C	C	-
T34	G	C	G	A	-	C	C	C	G	C	T	C	G	T	C	-	T	A	T	C	C	G	-	-	-	-	-	-	-	-	-	-	-	-	-	-	-	-	-	-	A	T	A	C	C	A	C	C	-
T35	G	C	G	A	-	C	C	C	G	C	T	C	G	T	C	-	T	A	T	C	C	G	-	-	-	-	-	-	-	-	-	-	-	-	-	-	-	-	-	-	A	T	A	C	C	A	C	C	-
T36	G	C	G	A	-	C	C	C	G	C	T	C	G	T	C	-	T	A	T	C	C	G	-	-	-	-	-	-	-	-	-	-	-	-	-	-	-	-	-	-	A	T	A	C	C	A	C	C	-
T37	G	C	G	A	-	C	C	C	G	C	T	C	G	T	C	-	T	G	T	C	C	G	T	-	-	-	-	-	-	-	-	-	-	-	-	-	-	-	-	-	A	T	A	C	C	A	C	C	-
T38	G	C	G	A	-	C	C	T	G	C	T	C	G	T	C	-	T	G	T	C	C	G	T	-	-	-	-	-	-	-	-	-	-	-	-	-	-	-	-	-	A	T	A	C	C	A	C	C	-
T39	G	C	G	A	-	C	C	C	G	C	T	C	G	T	C	-	T	A	T	C	C	G	-	-	-	-	-	-	-	-	-	-	-	-	-	-	-	-	-	-	A	T	A	C	C	A	C	C	-
T40	G	C	G	A	-	C	C	C	G	C	T	C	G	T	C	-	C	T	A	T	C	C	-	-	-	-	-	-	-	-	-	-	-	-	-	-	-	-	-	-	A	T	A	C	C	A	C	C	-
T41	A	G	C	A	-	C	C	C	G	C	T	C	G	T	C	-	T	A	T	C	C	G	-	-	-	-	-	-	-	-	-	-	-	-	-	-	-	-	-	-	A	T	A	C	C	A	C	C	-
T42	G	C	G	A	-	C	C	C	G	C	T	C	G	T	C	-	T	A	T	C	C	G	-	-	-	-	-	-	-	-	-	-	-	-	-	-	-	-	-	-	A	T	A	C	G	C	G	C	-
T43	G	C	G	A	-	C	C	C	G	C	T	C	G	T	C	-	T	A	T	C	T	G	-	-	-	-	-	-	-	-	-	-	-	-	-	-	-	-	-	-	A	T	A	C	C	A	C	C	-
T44	G	C	G	A	-	C	C	C	G	C	T	C	G	T	C	-	T	A	T	C	T	G	-	-	-	-	-	-	-	-	-	-	-	-	-	-	-	-	-	-	A	T	A	C	C	A	C	C	-
T45	G	C	G	A	-	C	C	C	G	C	T	C	G	T	C	-	T	A	T	C	C	G	-	-	-	-	-	-	-	-	-	-	-	-	-	-	-	-	-	-	A	T	A	C	C	A	C	C	-
T46	G	C	G	A	-	C	C	C	G	C	T	C	G	T	C	-	T	A	T	C	C	G	-	-	-	-	-	-	-	-	-	-	-	-	-	-	-	-	-	-	A	T	A	C	C	A	C	C	-
T47	G	C	G	A	-	C	C	C	G	C	T	C	G	T	C	-	T	A	T	C	C	G	-	-	-	-	-	-	-	-	-	-	-	-	-	-	-	-	-	-	A	T	A	C	C	A	C	C	-
T48	G	C	G	A	-	C	C	C	G	C	T	C	G	T	C	-	T	A	T	C	C	G	-	-	-	-	-	-	-	-	-	-	-	-	-	-	-	-	-	-	A	T	A	C	C	A	C	C	-
T49	G	C	G	A	-	C	C	C	G	C	T	C	G	T	C	-	T	A	T	C	T	G	-	-	-	-	-	-	-	-	-	-	-	-	-	-	-	-	-	-	A	T	A	C	C	A	C	C	-
T50	G	C	G	A	-	C	C	C	G	C	T	C	G	T	C	-	T	A	T	C	C	G	-	-	-	-	-	-	-	-	-	-	-	-	-	-	-	-	-	-	A	T	A	C	C	A	C	C	-
T51	G	C	G	G	G	C	T	C	C	-	-	-	-	-	T	C	T	A	T	C	C	G	G	C	G	C	T	G	C	G	C	T	C	G	C	G	C	G	G	-	C	G	A	C	C	A	C	A	G
T52	G	C	G	A	-	C	C	C	G	C	T	C	G	T	C	-	T	A	T	C	C	G	-	-	-	-	-	-	-	-	-	-	-	-	-	-	-	-	-	-	A	T	A	C	C	A	C	C	-
T53	G	C	G	A	-	-	C	C	G	G	T	C	G	T	C	-	T	A	T	C	C	G	-	-	-	-	-	-	-	-	-	-	-	-	-	-	-	-	-	-	A	T	A	C	C	A	C	A	-
T54	G	C	G	A	-	-	C	C	G	C	T	C	G	T	C	-	T	A	T	C	C	G	-	-	-	-	-	-	-	-	-	-	-	-	-	-	-	-	-	-	A	T	A	C	C	A	C	A	-
T55	G	C	G	A	-	C	C	C	G	C	T	C	G	T	C	-	T	A	T	C	T	G	-	-	-	-	-	-	-	-	-	-	-	-	-	-	-	-	-	-	A	T	A	C	C	A	C	C	-
T56	G	C	G	A	-	C	C	C	G	C	T	C	G	T	C	-	T	A	T	C	T	G	-	-	-	-	-	-	-	-	-	-	-	-	-	-	-	-	-	-	A	T	A	C	C	A	C	C	-
T57	G	C	G	A	-	C	C	C	G	C	T	C	G	T	C	-	T	A	T	C	T	G	G	C	G	T	T	G	C	G	C	T	C	G	C	G	C	A	G	C	G	G	C	C	C	A	C	C	-
[truncated: 71 more columns]
