# Supplementary material for: Phylogeography of Prunus armeniaca L. revealed by chloroplast DNA and nuclear ribosomal sequences
Source: Sci Rep. 2021 Jul 1;11:13623. doi: 10.1038/s41598-021-93050-w (PMC8249649; doi:10.1038/s41598-021-93050-w)
Supplement: Supplementary file 8 — Supplementary Information 8. [file 41598_2021_93050_MOESM8_ESM.xlsx]

## Sheet: Sheet1
Table S6 Variable sites of cpDNA sequences from 19 haplotypes of P. armeniaca were identified.
	trnL-trnF												ycf1
	7	28	175	409	410	411	412	413	480	662	718		6	115	142	174	194	286	408	409	410	411	412	479	501	568	620	621	628	662	663	677	718	775	779	987	1041	1042	1043	1052	1063	1105	1147	1148	1152	1164	1169	1174	1175
H1	-	C	C	-	-	-	-	-	C	-	-		-	C	G	C	G	A	-	-	-	-	-	C	G	A	-	A	T	-	-	A	-	A	T	T	G	A	A	G	C	A	A	G	A	G	C	A	G
H2	-	C	C	-	-	-	-	-	C	-	T		-	C	G	C	G	A	-	-	-	-	-	C	G	A	-	A	T	-	-	A	-	A	T	T	G	A	A	G	C	A	A	G	A	G	C	A	G
H3	-	C	C	-	-	-	-	-	C	-	-		-	C	G	C	G	A	A	A	A	C	G	T	G	A	-	A	T	T	-	A	-	A	T	T	G	A	A	G	C	A	A	G	A	G	C	A	G
H4	-	C	C	-	-	-	-	-	C	-	-		-	C	G	T	G	A	A	A	A	C	G	T	G	A	-	A	T	-	-	A	-	A	T	T	G	A	A	G	C	A	A	G	A	G	C	A	G
H5	-	C	C	-	-	-	-	-	C	-	-		-	C	A	C	G	A	A	A	A	C	G	T	T	A	-	A	T	T	T	A	-	A	T	T	G	A	A	G	C	A	A	G	A	G	C	A	G
H6	A	C	C	-	-	-	-	-	C	-	-		-	C	G	C	G	A	-	-	-	-	-	C	G	A	-	A	T	-	-	A	-	A	T	T	G	A	A	G	C	A	A	G	A	G	C	A	G
H7	-	C	C	-	-	-	-	-	C	-	-		-	C	G	C	G	A	-	-	-	-	-	C	G	A	-	A	T	-	-	A	T	A	T	T	G	A	A	G	C	A	A	G	A	G	C	A	G
H8	-	C	C	-	-	-	-	-	C	-	-		A	C	G	C	G	A	-	-	-	-	-	C	G	A	-	A	T	-	-	A	-	A	T	T	G	A	A	G	C	A	A	G	A	G	C	A	G
H9	-	T	C	-	-	-	-	-	C	-	-		-	C	G	C	G	A	-	-	-	-	-	C	G	A	-	A	T	-	-	A	-	A	T	T	G	A	A	G	C	A	A	G	A	G	C	A	G
H10	-	C	C	-	-	-	-	-	C	-	-		-	C	G	C	G	G	A	A	A	C	G	T	G	A	-	A	T	-	-	A	-	A	T	T	G	A	A	G	C	A	A	G	A	G	C	A	G
H11	-	C	C	-	-	-	-	-	C	-	-		-	C	G	C	G	A	A	A	A	C	G	T	G	A	-	A	T	-	-	A	-	A	T	T	G	A	A	G	C	A	A	G	A	G	C	A	G
H12	-	C	C	-	-	-	-	-	C	-	-		-	C	G	C	G	A	-	-	-	-	-	C	G	A	T	G	T	T	-	A	-	A	T	T	G	A	A	G	C	A	A	G	A	G	C	A	G
H13	-	C	C	-	-	-	-	-	C	-	-		-	C	A	C	G	A	A	A	A	C	G	T	T	G	-	A	T	T	T	A	-	A	T	T	G	A	A	G	C	A	A	G	A	G	C	A	G
H14	-	C	C	-	-	-	-	-	C	-	-		-	C	G	C	G	G	A	A	A	C	G	T	G	A	-	A	T	-	-	A	-	A	T	A	T	T	C	C	C	C	T	A	C	C	T	T	C
H15	C	C	C	-	-	-	-	-	C	-	-		-	C	G	C	G	A	-	-	-	-	-	C	G	A	-	A	T	-	-	A	-	A	T	T	G	A	A	G	C	A	A	G	A	G	C	A	G
H16	-	C	C	-	-	-	-	-	C	-	-		-	C	G	C	G	A	-	-	-	-	-	C	G	A	-	A	T	-	-	-	-	A	T	T	G	A	A	G	C	A	A	G	A	G	C	A	G
H17	-	C	C	-	-	-	-	-	C	-	-		-	G	G	C	A	A	A	A	A	C	G	T	G	A	-	A	C	-	-	A	-	A	T	T	G	A	A	G	C	A	A	G	A	G	C	A	G
H18	-	C	T	A	A	A	C	G	T	-	-		-	C	G	C	G	A	-	-	-	-	-	C	G	A	-	A	T	-	-	A	-	T	A	T	G	A	A	G	T	A	A	G	A	G	C	A	G
H19	-	C	C	A	A	A	C	G	T	T	-		-	C	G	C	G	A	-	-	-	-	-	C	G	A	-	A	T	-	-	A	-	T	A	T	G	A	A	G	T	A	A	G	A	G	C	A	G
[truncated: 7 more columns]
